# Supplementary material for: Effectiveness of sports injury prevention programs for adolescent and children football players: a meta-analysis and systematic review
Source: PeerJ. 2026 Jun 1;14:e21319. doi: 10.7717/peerj.21319 (PMC13235686; doi:10.7717/peerj.21319)
Supplement: Supplemental Information 2 — Data from Review Manager (RevMan) and Stata. [file peerj-14-21319-s002.xlsx]

## Sheet: Sheet1
Overall injuries
study	year	e1	t1	e0	t0
Al Attar	2023	43	50120	86	42618
Zarei	2019	30	31934	60	32113		E1: The number of cases with a certain type of problem or phenomenon in the experimental group
Owoeye	2014	36	51017	94	61045		T1：Total exposure time of the intervention group
Emery	2010	50	24051	79	23597		E0: The number of cases with a certain type of problem or phenomenon in the control group
Steffen	2008	242	66423	241	65725		T0: Total exposure time of the control group
Soligard	2008	161	49899	215	45428
Rossler	2018	139	140716	235	152033
Ankle injuries
study	year	e1	t1	e0	t0
Hilska	2021	40	70455	60	62909
Al Attar	2023	6	50120	14	42618
Zarei	2019	9	31934	16	32113
Owoeye	2014	10	51017	30	61045
Emery	2010	14	24051	27	23597
Steffen	2008	79	66423	74	65725
Soligard	2008	51	49899	52	45428
Rossler	2018	26	140716	44	152033
Knee injuries
study	year	e1	t1	e0	t0
Hilska	2021	21	70455	25	62909
Al Attar	2023	9	50120	18	42618
Zarei	2019	6	31934	18	32113
Owoeye	2014	12	51017	21	61045
Emery	2010	3	24051	8	23597
Steffen	2008	37	66423	30	65725
Soligard	2008	35	49899	58	45428
Rossler	2018	29	140716	54	152033
Waldén	2012	48	149214	44	129084
Lower limb injuries
study	year	e1	t1	e0	t0
Hilska	2021	310	70455	346	62909
Al Attar	2023	26	50120	42	42618
Zarei	2019	24	31934	54	32113
Owoeye	2014	26	51017	76	61045
Emery	2010	42	24051	60	23597
Steffen	2008	181	66423	173	65725
Soligard	2008	121	49899	143	45428
Rossler	2018	100	140716	170	152033
Hip and groin injuries
study	year	e1	t1	e0	t0
Steffen	2008	6	66423	14	65725
Soligard	2008	10	49899	9	45428
Rossler	2018	4	140716	16	152033
Muscle injuries
study	year	e1	t1	e0	t0
Hilska	2021	57	70455	77	62909
Al Attar	2023	8	50120	16	42618
Soligard	2008	5	49899	8	45428
Contactinjuries
study	year	e1	t1	e0	t0
Hilska	2021	181	70455	173	62909
Al Attar	2023	26	50120	44	42618
Owoeye	2014	27	51017	66	61045
Steffen	2008	118	66423	124	65725
Soligard	2008	53	49899	76	45428
Noncontact injuries
study	year	e1	t1	e0	t0
Hilska	2021	129	70455	173	62909
Al Attar	2023	12	50120	26	42618
Owoeye	2014	7	51017	16	61045
Steffen	2008	93	66423	86	65725
Soligard	2008	55	49899	58	45428

## Sheet: Sheet2
Overall injuries
study	year	T1	T2	C1	C2			T1: The number of cases with a certain type of problem or phenomenon in the experimental group.
Al Attar	2023	43	50120	86	42618			T2 :(adjusted from the original “total number of people”): The number of cases without a certain type of problem or phenomenon in the experimental group. It is calculated as T2 = Total number of people in the experimental group - T1 (If there is a “Total” column for the experimental group in the research table, you can directly subtract T1 from the value in this column to get the number of non - …
Zarei	2019	30	31934	60	32113			C1: The number of cases with a certain type of problem or phenomenon in the control group.
Owoeye	2014	36	51017	94	61045			C2: (adjusted from the original “total number of people”): The number of cases without a certain type of problem or phenomenon in the control group. It is calculated as C2 = Total number of people in the control group - C1 (Similarly, subtract C1 from the value in the “Total” column of the control group for calculation).
Emery	2010	50	24051	79	23597
Steffen	2008	242	66423	241	65725
soligard	2008	135	49899	166	45428
Rossler	2018	139	140716	235	152033
Ankle injuries
study	year	T1	T2	C1	C2
Hilska	2021	40	70455	60	62909
Al Attar	2023	6	50120	14	42618
Zarei	2019	9	31934	16	32113
Owoeye	2014	10	51017	30	61045
Emery	2010	14	24051	27	23597
Steffen	2008	79	66423	74	65725
soligard	2008	51	49899	52	45428
Rossler	2018	26	140716	44	152033
Knee injuries
study	year	T1	T2	C1	C2
Hilska	2021	21	70455	25	62909
Al Attar	2023	9	50120	18	42618
Zarei	2019	6	31934	18	32113
Owoeye	2014	12	51017	21	61045
Emery	2010	3	24051	8	23597
Steffen	2008	37	66423	30	65725
soligard	2008	35	49899	58	45428
Rossler	2018	29	140716	54	152033
Waldén	2012	48	149214	44	129084
Lower limb injuries
study	year	T1	T2	C1	C2
Hilska	2021	310	70455	346	62909
Al Attar	2023	26	50120	42	42618
Zarei	2019	24	31934	54	32113
Owoeye	2014	26	51017	76	61045
Emery	2010	42	24051	60	23597
Steffen	2008	181	66423	173	65725
soligard	2008	121	49899	143	45428
Rossler	2018	100	140716	170	152033
